# Supplementary material for: Artesunate induces ferroptosis in gastric cancer by targeting the TFRC-HSPA9 axis for iron homeostasis regulation
Source: Redox Biol. 2025 Sep 10;87:103867. doi: 10.1016/j.redox.2025.103867 (PMC12628023; doi:10.1016/j.redox.2025.103867)
Supplement: Multimedia component 1 [file mmc1.xlsx]

## Sheet: Proteins
Checked	Protein FDR Confidence	Master	Accession	Description	Exp. q-value	Sum PEP Score	Coverage	# Peptides	# PSMs	# Unique Peptides	# Protein Groups	# AAs	MW [kDa]	calc. pI	Found in Sample: [S3] F3: Sample	Found in Sample: [S4] F4: Sample	Modifications	Area:ART	Area:DMSO	emPAI	Score Sequest HT	# Peptides Sequest HT
FALSE	High	Master Protein	B2RBS8	cDNA, FLJ95666, highly similar to Homo sapiens albumin (ALB), mRNA OS=Homo sapiens PE=2 SV=1	0	53.6599	39.9015	24	42	24	1	609	69.348	6.28	High	High		22000000	580000000	4.179	86.0399	24
FALSE	High	Master Protein	Q53HU8	Vimentin variant (Fragment) OS=Homo sapiens PE=2 SV=1	0	45.8159	45.7082	20	28	19	1	466	53.651	5.12	High	High		18000000	110000000	4.08	63.8158	20
FALSE	High	Master Protein	P02786	Transferrin receptor protein 1 OS=Homo sapiens GN=TFRC PE=1 SV=2	0	39.4393	29.7368	20	29	20	1	760	84.818	6.61	High	High		130000000	46000000	1.581	70.7594	20
FALSE	High	Master Protein	A0A0S2Z428	HCG2039812, isoform CRA_b (Fragment) OS=Homo sapiens GN=KRT6A PE=2 SV=1	0	37.7327	35.461	20	31	1	1	564	60.008	8	Not Found	High			34000000	3.084	62.6304	20
FALSE	High	Master Protein	Q8N1C8	HSPA9 protein (Fragment) OS=Homo sapiens GN=HSPA9 PE=2 SV=1	0	34.9739	25.1101	14	17	14	1	681	73.808	6.37	High	High		6200000	51000000	1.081	45.1976	14
FALSE	High	Master Protein	V9HW22	Epididymis luminal protein 33 OS=Homo sapiens GN=HEL-S-72p PE=2 SV=1	0	25.8166	17.9567	10	13	6	1	646	70.854	5.52	Not Found	High			24000000	1.031	30.3695	10
FALSE	High	Master Protein	P63261	Actin, cytoplasmic 2 OS=Homo sapiens GN=ACTG1 PE=1 SV=1	0	22.6309	32.5333	10	13	10	1	375	41.766	5.48	High	High		12000000	92000000	2.008	33.9992	10
FALSE	High	Master Protein	A0A024RBS2	60S acidic ribosomal protein P0 OS=Homo sapiens GN=RPLP0 PE=3 SV=1	0	19.8411	30.5994	6	7	6	1	317	34.252	5.97	Not Found	High			31000000	1.336	24.4337	6
FALSE	High	Master Protein	Q86YZ3	Hornerin OS=Homo sapiens GN=HRNR PE=1 SV=2	0	19.5752	11.3333	9	9	9	1	2850	282.228	10.04	Not Found	High			14000000	0.192	20.8044	9
FALSE	High	Master Protein	P62269	40S ribosomal protein S18 OS=Homo sapiens GN=RPS18 PE=1 SV=3	0	18.2427	38.8158	7	12	7	1	152	17.708	10.99	High	High		23000000	130000000	4.623	29.4033	7
FALSE	High	Master Protein	B4DY90	Tubulin beta chain OS=Homo sapiens PE=2 SV=1	0	15.4717	19.3966	8	14	2	1	464	52.015	4.92	Not Found	High			30000000	1.089	27.2228	8
FALSE	High	Master Protein	Q59EJ3	Heat shock 70kDa protein 1A variant (Fragment) OS=Homo sapiens PE=2 SV=1	0	15.433	14.2454	8	9	5	1	709	77.448	6.3	Not Found	High			23000000	0.506	19.449	8
FALSE	High	Master Protein	Q9NVI7	ATPase family AAA domain-containing protein 3A OS=Homo sapiens GN=ATAD3A PE=1 SV=2	0	14.6902	17.1924	11	11	11	1	634	71.325	8.98	Not Found	High			31000000	0.756	23.2737	11
FALSE	High	Master Protein	P68371	Tubulin beta-4B chain OS=Homo sapiens GN=TUBB4B PE=1 SV=1	0	14.1874	16.8539	7	13	1	1	445	49.799	4.89	Not Found	High			18000000	1.015	25.7043	7
FALSE	High	Master Protein	R4H484	X-DING-CD4 (Fragment) OS=Homo sapiens PE=2 SV=1	0	12.6993	10.6164	2	5	1	1	292	29.944	7.91	Not Found	High			86000000	1.276	14.1884	2
FALSE	High	Master Protein	D6RFG8	Deoxycytidine kinase OS=Homo sapiens GN=DCK PE=1 SV=1	0	11.4978	19.8738	6	7	6	1	317	36.741	5.43	High	High		1400000	62000000	1.069	16.0479	6
FALSE	High	Master Protein	P81605	Dermcidin OS=Homo sapiens GN=DCD PE=1 SV=2	0	11.4459	30	4	5	4	1	110	11.277	6.54	High	High		14000000	180000000	2.594	14.3651	4
FALSE	High	Master Protein	P28799	Granulins OS=Homo sapiens GN=GRN PE=1 SV=2	0	9.0647	9.78078	5	5	5	1	593	63.5	6.83	Not Found	High			11000000	0.509	12.7407	5
FALSE	High	Master Protein	P23396	40S ribosomal protein S3 OS=Homo sapiens GN=RPS3 PE=1 SV=2	0	8.03873	23.0453	5	6	5	1	243	26.671	9.66	High	High		1300000	9400000	0.833	10.4123	5
FALSE	High	Master Protein	D7RXV9	DING protein p38 OS=Homo sapiens PE=4 SV=1	0	8.00725	7.96703	3	7	2	1	364	36.874	8.12	High	High		40000000	250000000	1.154	15.9697	3
FALSE	High	Master Protein	A8K4W0	40S ribosomal protein S3a OS=Homo sapiens GN=RPS3A PE=2 SV=1	0	7.89555	13.6364	5	7	5	1	264	29.936	9.73	High	High		3500000	17000000	1.069	11.1288	5
FALSE	High	Master Protein	P10809	60 kDa heat shock protein, mitochondrial OS=Homo sapiens GN=HSPD1 PE=1 SV=2	0	7.61386	9.5986	4	4	4	1	573	61.016	5.87	High	High		3500000	7100000	0.292	11.5476	4
FALSE	High	Master Protein	B7Z1K5	Tubulin alpha chain OS=Homo sapiens PE=2 SV=1	0	7.60046	10.5973	5	6	5	1	519	57.723	5.07	High	High		3100000	34000000	0.487	12.8402	5
FALSE	High	Master Protein	P62805	Histone H4 OS=Homo sapiens GN=HIST1H4A PE=1 SV=2	0	7.28495	31.068	3	5	3	1	103	11.36	11.36	High	High		13000000	29000000	3.642	13.0056	3
FALSE	High	Master Protein	P26373	60S ribosomal protein L13 OS=Homo sapiens GN=RPL13 PE=1 SV=4	0	7.1806	20.3791	4	4	4	1	211	24.247	11.65	Not Found	High			9900000	0.931	10.1727	4
FALSE	High	Master Protein	B4DE59	cDNA FLJ60424, highly similar to Junction plakoglobin OS=Homo sapiens PE=2 SV=1	0	7.0934	8.52575	5	7	1	1	563	62.577	5.17	High	Not Found		3000000		0.324	15.1979	5
FALSE	High	Master Protein	Q59FI9	Ribosomal protein L12 variant (Fragment) OS=Homo sapiens PE=2 SV=1	0	6.61406	12.1827	2	2	2	1	197	21.469	10.1	Not Found	High			13000000	0.468	6.16054	2
FALSE	High	Master Protein	Q7Z351	Putative uncharacterized protein DKFZp686N02209 OS=Homo sapiens GN=DKFZp686N02209 PE=2 SV=1	0	6.5978	9.3361	3	3	2	1	482	52.819	8.48	Not Found	High			25000000	0.35	8.5988	3
FALSE	High	Master Protein	P62701	40S ribosomal protein S4, X isoform OS=Homo sapiens GN=RPS4X PE=1 SV=2	0	6.58921	10.2662	2	4	2	1	263	29.579	10.15	Not Found	High			9800000	0.585	8.57201	2
FALSE	High	Master Protein	V9HWB4	Epididymis secretory sperm binding protein Li 89n OS=Homo sapiens GN=HEL-S-89n PE=2 SV=1	0	6.56631	6.26911	3	3	1	1	654	72.288	5.16	High	Not Found		1100000		0.184	5.40362	3
FALSE	High	Master Protein	H7BY58	Protein-L-isoaspartate O-methyltransferase OS=Homo sapiens GN=PCMT1 PE=1 SV=1	0	6.50373	22.3776	5	5	5	1	286	30.339	6.73	Not Found	High			28000000	0.968	10.1794	5
FALSE	High	Master Protein	J3QQ67	60S ribosomal protein L18 (Fragment) OS=Homo sapiens GN=RPL18 PE=1 SV=1	0	6.29693	12.6316	2	2	2	1	190	21.825	11.72	High	High		1000000	7600000	0.668	4.26516	2
FALSE	High	Master Protein	P04406	Glyceraldehyde-3-phosphate dehydrogenase OS=Homo sapiens GN=GAPDH PE=1 SV=3	0	6.2829	14.0299	4	4	4	1	335	36.03	8.46	Not Found	High			12000000	0.551	9.31585	4
FALSE	High	Master Protein	O15460	Prolyl 4-hydroxylase subunit alpha-2 OS=Homo sapiens GN=P4HA2 PE=1 SV=1	0	6.18859	6.16822	3	3	3	1	535	60.864	5.71	Not Found	High			7100000	0.218	9.1392	3
FALSE	High	Master Protein	A8K9A4	cDNA FLJ75154, highly similar to Homo sapiens heterogeneous nuclear ribonucleoprotein C (C1/C2), mRNA OS=Homo sapiens PE=2 SV=1	0	6.16471	11.1111	3	3	3	1	306	33.592	5.14	Not Found	High			4900000	0.35	4.72556	3
FALSE	High	Master Protein	O00541	Pescadillo homolog OS=Homo sapiens GN=PES1 PE=1 SV=1	0	5.73627	6.29252	5	7	5	1	588	67.96	7.33	High	High		2900000	18000000	0.354	12.045	5
FALSE	High	Master Protein	B2R4C0	60S ribosomal protein L18a OS=Homo sapiens PE=2 SV=1	0	5.5938	13.0682	2	2	2	1	176	20.739	10.71	Not Found	High			9300000	0.389	2.61691	2
FALSE	High	Master Protein	Q5EBM2	Uncharacterized protein OS=Homo sapiens PE=1 SV=1	0	5.45877	5.00963	2	2	1	1	519	56.777	6.86	Not Found	High			8300000	0.194	6.05327	2
FALSE	High	Master Protein	Q5JR94	40S ribosomal protein S8 OS=Homo sapiens GN=RPS8 PE=2 SV=1	0	5.4085	24.5192	4	4	4	1	208	24.19	10.32	Not Found	High			7700000	1.512	8.84492	4
FALSE	High	Master Protein	A8K7Q1	cDNA FLJ77770, highly similar to Homo sapiens nucleobindin 1 (NUCB1), mRNA OS=Homo sapiens PE=2 SV=1	0	5.38526	6.72451	3	4	3	1	461	53.85	5.25	High	High		20000000	65000000	0.25	7.99359	3
FALSE	High	Master Protein	P16402	Histone H1.3 OS=Homo sapiens GN=HIST1H1D PE=1 SV=2	0	5.29587	14.4796	3	4	3	1	221	22.336	11.02	High	High		6400000	18000000	0.701	9.47417	3
FALSE	High	Master Protein	A0A024R5Z7	Annexin OS=Homo sapiens GN=ANXA2 PE=3 SV=1	0	4.64681	5.89971	2	4	2	1	339	38.58	7.75	High	High		2700000	8300000	0.212	9.92705	2
FALSE	High	Master Protein	Q05639	Elongation factor 1-alpha 2 OS=Homo sapiens GN=EEF1A2 PE=1 SV=1	0	4.5546	5.83153	3	3	3	1	463	50.438	9.03	Not Found	High			64000000	0.318	6.89301	3
FALSE	High	Master Protein	A0A024R814	Ribosomal protein L7, isoform CRA_a OS=Homo sapiens GN=RPL7 PE=4 SV=1	0	4.53929	8.49421	2	3	2	1	259	30.419	10.71	High	High		1900000	11000000	0.334	7.57569	2
FALSE	High	Master Protein	P13804	Electron transfer flavoprotein subunit alpha, mitochondrial OS=Homo sapiens GN=ETFA PE=1 SV=1	0	4.52637	5.70571	1	1	1	1	333	35.058	8.38	Not Found	High			31000000	0.105	3.9879	1
FALSE	High	Master Protein	Q59F66	DEAD box polypeptide 17 isoform p82 variant (Fragment) OS=Homo sapiens PE=2 SV=1	0	3.9487	4.74898	3	3	3	1	737	81.017	7.93	Not Found	High			4400000	0.194	7.05961	3
FALSE	High	Master Protein	Q8TCD0	Uncharacterized protein OS=Homo sapiens PE=1 SV=1	0	3.83971	15.8996	2	2	1	1	239	26.218	8.06	Not Found	High			4400000	0.585	5.41287	2
FALSE	High	Master Protein	A2A3R6	40S ribosomal protein S6 OS=Homo sapiens GN=RPS6 PE=2 SV=1	0	3.80416	9.63855	2	2	2	1	249	28.663	10.84	Not Found	High			7900000	0.425	3.78918	2
FALSE	High	Master Protein	P62424	60S ribosomal protein L7a OS=Homo sapiens GN=RPL7A PE=1 SV=2	0	3.61592	8.27068	2	3	2	1	266	29.977	10.61	High	High		2900000	17000000	0.359	7.40025	2
FALSE	High	Master Protein	P23526	Adenosylhomocysteinase OS=Homo sapiens GN=AHCY PE=1 SV=4	0	3.59261	2.77778	1	2	1	1	432	47.685	6.34	High	High		5000000	48000000	0.096	6.51147	1
FALSE	High	Master Protein	A1A508	PRSS3 protein OS=Homo sapiens GN=PRSS3 PE=2 SV=1	0	3.37752	9.31174	2	2	2	1	247	26.47	7.21	Not Found	High			31000000	0.359	1.8445	2
FALSE	High	Master Protein	P39023	60S ribosomal protein L3 OS=Homo sapiens GN=RPL3 PE=1 SV=2	0	3.34753	4.96278	2	2	2	1	403	46.08	10.18	Not Found	High			15000000	0.233	3.90476	2
FALSE	High	Master Protein	P49411	Elongation factor Tu, mitochondrial OS=Homo sapiens GN=TUFM PE=1 SV=2	0	3.27926	3.09735	1	1	1	1	452	49.51	7.61	Not Found	High			7600000	0.075	3.10065	1
FALSE	High	Master Protein	P62888	60S ribosomal protein L30 OS=Homo sapiens GN=RPL30 PE=1 SV=2	0	3.09172	24.3478	2	2	2	1	115	12.776	9.63	Not Found	High			5100000	0.778	4.16167	2
FALSE	High	Master Protein	Q6NVC0	SLC25A5 protein (Fragment) OS=Homo sapiens GN=SLC25A5 PE=2 SV=1	0	3.08524	6.50155	2	2	2	1	323	35.271	9.82	Not Found	High			2400000	0.245	4.1365	2
FALSE	High	Master Protein	Q6IPX4	40S ribosomal protein S16 OS=Homo sapiens GN=RPS16 PE=1 SV=1	0	3.06854	12.5	2	2	2	1	152	17.096	10.96	Not Found	High			18000000	0.668	4.66898	2
FALSE	High	Master Protein	Q8N355	IGL@ protein OS=Homo sapiens GN=IGL@ PE=1 SV=1	0	3.00366	8.97436	2	2	2	1	234	24.777	6.37	Not Found	High			6100000	0.425	4.11175	2
FALSE	High	Master Protein	Q5D862	Filaggrin-2 OS=Homo sapiens GN=FLG2 PE=1 SV=1	0	2.98297	0.501882	1	1	1	1	2391	247.928	8.31	Not Found	High			12000000	0.026	2.68727	1
FALSE	High	Master Protein	S6AWD6	IgG L chain OS=Homo sapiens PE=2 SV=1	0	2.93212	19.1011	2	2	1	1	178	19.438	8.46	Not Found	High			4200000	0.668	4.88309	2
FALSE	High	Master Protein	A8MUS3	60S ribosomal protein L23a OS=Homo sapiens GN=RPL23A PE=1 SV=1	0	2.92885	6.70103	1	1	1	1	194	21.902	10.48	Not Found	High			7300000	0.233	1.8539	1
FALSE	High	Master Protein	P15880	40S ribosomal protein S2 OS=Homo sapiens GN=RPS2 PE=1 SV=2	0	2.79367	6.14334	2	2	2	1	293	31.305	10.24	High	High		870000	8000000	0.233	2.76598	2
FALSE	High	Master Protein	Q00325	Phosphate carrier protein, mitochondrial OS=Homo sapiens GN=SLC25A3 PE=1 SV=2	0	2.77237	3.31492	1	1	1	1	362	40.069	9.38	Not Found	High			15000000	0.116	2.54516	1
FALSE	High	Master Protein	A0A024R5X7	ClpX caseinolytic peptidase X homolog (E. coli), isoform CRA_a OS=Homo sapiens GN=CLPX PE=4 SV=1	0	2.75995	2.05371	1	1	1	1	633	69.181	7.58	Not Found	High			9300000	0.054	3.0989	1
FALSE	High	Master Protein	P00338	L-lactate dehydrogenase A chain OS=Homo sapiens GN=LDHA PE=1 SV=2	0	2.73563	6.0241	2	2	2	1	332	36.665	8.27	Not Found	High			4300000	0.202	2.22483	2
FALSE	High	Master Protein	P27635	60S ribosomal protein L10 OS=Homo sapiens GN=RPL10 PE=1 SV=4	0	2.594	9.81308	2	2	2	1	214	24.588	10.08	Not Found	High			12000000	0.425	4.27648	2
FALSE	High	Master Protein	A0A024R5Z9	Pyruvate kinase OS=Homo sapiens GN=PKM2 PE=3 SV=1	0	2.39195	4.14313	2	2	2	1	531	58.025	7.71	High	High		890000	1900000	0.129	3.44958	2
FALSE	High	Master Protein	P15924	Desmoplakin OS=Homo sapiens GN=DSP PE=1 SV=3	0	2.37543	0.592128	2	2	2	1	2871	331.569	6.81	Not Found	High			2100000	0.022	3.64282	2
FALSE	High	Master Protein	P19338	Nucleolin OS=Homo sapiens GN=NCL PE=1 SV=3	0	2.34577	2.39437	2	2	2	1	710	76.568	4.7	Not Found	High			6700000	0.101	3.94705	2
FALSE	High	Master Protein	P62263	40S ribosomal protein S14 OS=Homo sapiens GN=RPS14 PE=1 SV=3	0	2.33658	7.28477	1	1	1	1	151	16.263	10.05	Not Found	High			9700000	0.389	2.68092	1
FALSE	High	Master Protein	P46781	40S ribosomal protein S9 OS=Homo sapiens GN=RPS9 PE=1 SV=3	0	2.29298	8.24742	2	2	2	1	194	22.578	10.65	Not Found	High			5900000	0.389	3.95706	2
FALSE	High	Master Protein	Q08554	Desmocollin-1 OS=Homo sapiens GN=DSC1 PE=1 SV=2	0	2.28067	1.67785	1	1	1	1	894	99.924	5.43	Not Found	High			3600000	0.046	2.84159	1
FALSE	High	Master Protein	A8K3Q9	cDNA FLJ76611, highly similar to Homo sapiens ribosomal protein L14 (RPL14), mRNA OS=Homo sapiens PE=1 SV=1	0	2.10259	6.48148	1	2	1	1	216	23.44	10.93	High	High		2300000	20000000	0.212	5.03046	1
FALSE	High	Master Protein	P53597	Succinate--CoA ligase [ADP/GDP-forming] subunit alpha, mitochondrial OS=Homo sapiens GN=SUCLG1 PE=1 SV=4	0	1.99566	4.33526	1	2	1	1	346	36.227	8.79	High	High		14000000	20000000	0.359	5.6166	1
FALSE	High	Master Protein	Q9HBB3	60S ribosomal protein L6 OS=Homo sapiens PE=2 SV=1	0	1.99459	7.61246	2	3	2	1	289	32.871	10.58	High	High		1900000	6600000	0.259	4.58962	2
FALSE	High	Master Protein	A0A024R8W0	DEAD (Asp-Glu-Ala-Asp) box polypeptide 48, isoform CRA_a OS=Homo sapiens GN=DDX48 PE=3 SV=1	0	1.98611	4.62287	2	2	2	1	411	46.841	6.73	Not Found	High			5100000	0.202	4.339	2
FALSE	High	Master Protein	P62913	60S ribosomal protein L11 OS=Homo sapiens GN=RPL11 PE=1 SV=2	0	1.98464	7.86517	1	1	1	1	178	20.24	9.6	Not Found	High			9700000	0.292	2.79159	1
FALSE	High	Master Protein	H9ZYJ2	Thioredoxin OS=Homo sapiens GN=TXN PE=2 SV=1	0.000740192	1.91937	8.57143	1	1	1	1	105	11.73	4.92	High	Not Found		1000000		0.389	2.40564	1
FALSE	High	Master Protein	H7C2Q8	EBNA1 binding protein 2, isoform CRA_d OS=Homo sapiens GN=EBNA1BP2 PE=1 SV=1	0.000740192	1.88639	2.77008	1	1	1	1	361	40.659	9.98	Not Found	High				0.116	2.59602	1
FALSE	High	Master Protein	Q53RG0	Eukaryotic translation initiation factor 4E member 2, isoform CRA_c OS=Homo sapiens GN=tmp_locus_9 PE=2 SV=1	0.000740192	1.82045	4.08163	1	1	1	1	245	28.344	8.88	Not Found	High			1500000	0.194	2.41136	1
FALSE	High	Master Protein	Q59GY2	Ribosomal protein L4 variant (Fragment) OS=Homo sapiens PE=2 SV=1	0.000740192	1.81446	2.49433	1	2	1	1	441	48.965	11.02	High	High		3700000	26000000	0.077	5.69903	1
FALSE	High	Master Protein	P01040	Cystatin-A OS=Homo sapiens GN=CSTA PE=1 SV=1	0.000740192	1.80262	20.4082	2	2	2	1	98	11	5.5	Not Found	High			9300000	0.931	1.89002	2
FALSE	High	Master Protein	A8K517	Ribosomal protein S23, isoform CRA_a OS=Homo sapiens GN=RPS23 PE=2 SV=1	0.000740192	1.68298	7.69231	1	1	1	1	143	15.798	10.49	Not Found	High			2900000	0.334	2.13811	1
FALSE	High	Master Protein	P62277	40S ribosomal protein S13 OS=Homo sapiens GN=RPS13 PE=1 SV=2	0.000740192	1.64302	6.62252	1	1	1	1	151	17.212	10.54	Not Found	High			8400000	0.233	2.55959	1
FALSE	High	Master Protein	P84098	60S ribosomal protein L19 OS=Homo sapiens GN=RPL19 PE=1 SV=1	0.000740192	1.6332	4.59184	1	1	1	1	196	23.451	11.47	Not Found	High			9900000	0.292	2.43243	1
FALSE	High	Master Protein	B4DR52	Histone H2B OS=Homo sapiens PE=2 SV=1	0.000740192	1.56655	5.42169	1	2	1	1	166	18.03	10.32	High	High		17000000	61000000	0.166	0	1
FALSE	High	Master Protein	Q02413	Desmoglein-1 OS=Homo sapiens GN=DSG1 PE=1 SV=2	0.000740192	1.55346	0.953289	1	1	1	1	1049	113.676	5.03	Not Found	High			5100000	0.054	2.60909	1
FALSE	High	Master Protein	P62851	40S ribosomal protein S25 OS=Homo sapiens GN=RPS25 PE=1 SV=1	0.000740192	1.53715	7.2	1	2	1	1	125	13.734	10.11	High	High		2000000	9100000	0.468	0	1
FALSE	High	Master Protein	F4ZW62	NF45 OS=Homo sapiens PE=1 SV=1	0.000740192	1.47873	4.10256	1	1	1	1	390	43.035	5.26	Not Found	High			2100000	0.116	0	1
FALSE	High	Master Protein	A0A024R5C5	Pyruvate carboxylase OS=Homo sapiens GN=PC PE=4 SV=1	0.000740192	1.46712	0.848896	1	1	1	1	1178	129.551	6.84	Not Found	High			9700000	0.032	2.02304	1
FALSE	High	Master Protein	P01599	Immunoglobulin kappa variable 1-17 OS=Homo sapiens GN=IGKV1-17 PE=1 SV=2	0.000740192	1.4603	12.8205	1	1	1	1	117	12.77	8.68	Not Found	High			1300000	0.389	0	1
FALSE	High	Master Protein	Q01469	Fatty acid-binding protein, epidermal OS=Homo sapiens GN=FABP5 PE=1 SV=3	0.000740192	1.41522	6.66667	1	1	1	1	135	15.155	7.01	Not Found	High				0.259	2.09082	1
FALSE	High	Master Protein	Q9BZI7	Regulator of nonsense transcripts 3B OS=Homo sapiens GN=UPF3B PE=1 SV=1	0.000740192	1.33292	2.27743	1	1	1	1	483	57.727	9.48	Not Found	High			3200000	0.116	0	1
FALSE	High	Master Protein	D9UB11	MHC class I antigen OS=Homo sapiens GN=HLA-A PE=3 SV=1	0.000740192	1.31804	2.46575	1	1	1	1	365	41.654	6.38	High	Not Found		1000000		0.096	2.06217	1
FALSE	High	Master Protein	Q6IPI1	60S ribosomal protein L29 OS=Homo sapiens GN=RPL29 PE=2 SV=1	0.000740192	1.31632	9.31677	1	1	1	1	161	17.94	11.66	Not Found	High			8200000	0.468	2.32587	1
FALSE	High	Master Protein	P46776	60S ribosomal protein L27a OS=Homo sapiens GN=RPL27A PE=1 SV=2	0.000740192	1.29594	8.10811	1	1	1	1	148	16.551	11	Not Found	High			3300000	0.334	2.5279	1
FALSE	High	Master Protein	B2R802	cDNA, FLJ93681, highly similar to Homo sapiens small nuclear ribonucleoprotein polypeptide A (SNRPA), mRNA OS=Homo sapiens PE=2 SV=1	0.000740192	1.27712	3.5461	1	1	1	1	282	31.287	9.86	Not Found	High				0.212	1.82769	1
FALSE	High	Master Protein	K7ELC7	60S ribosomal protein L27 (Fragment) OS=Homo sapiens GN=RPL27 PE=1 SV=1	0.000740192	1.24132	6.25	1	1	1	1	144	16.459	10.58	Not Found	High			15000000	0.389	1.7189	1
FALSE	High	Master Protein	A0A0D9SGF6	Spectrin alpha chain, non-erythrocytic 1 OS=Homo sapiens GN=SPTAN1 PE=1 SV=1	0.000740192	1.20149	0.440352	1	1	1	1	2498	287.428	5.36	Not Found	High			6900000	0.012	0	1
FALSE	High	Master Protein	H0YKD8	60S ribosomal protein L28 OS=Homo sapiens GN=RPL28 PE=1 SV=1	0.000740192	1.17018	4.70588	1	1	1	1	170	19.06	11.46	Not Found	High			5300000	0.194	2.14637	1
FALSE	High	Master Protein	A9UFC0	Caspase 14 OS=Homo sapiens GN=CASP14 PE=2 SV=1	0.000740192	1.12188	4.54545	1	1	1	1	242	27.649	5.34	Not Found	High			4600000	0.136	0	1
FALSE	High	Master Protein	Q8N9N2	Activating signal cointegrator 1 complex subunit 1 OS=Homo sapiens GN=ASCC1 PE=1 SV=1	0.000740192	1.12131	2.25	1	1	1	1	400	45.481	5.54	Not Found	High				0.11	0	1
FALSE	High	Master Protein	A6NKH3	Putative 60S ribosomal protein L37a-like protein OS=Homo sapiens GN=RPL37AP8 PE=5 SV=2	0.000740192	1.09734	8.60215	1	1	1	1	93	10.576	10.2	Not Found	High			6400000	0.468	1.82452	1
FALSE	High	Master Protein	Q6IQ30	Polyadenylate-binding protein OS=Homo sapiens GN=PABPC4 PE=2 SV=1	0.00213371	1.05616	1.36364	1	1	1	1	660	72.315	9.35	Not Found	High				0.056	1.60503	1
FALSE	High	Master Protein	P83731	60S ribosomal protein L24 OS=Homo sapiens GN=RPL24 PE=1 SV=1	0.00213371	1.03735	5.09554	1	1	1	1	157	17.768	11.25	Not Found	High			3800000	0.259	1.65941	1
FALSE	High	Master Protein	Q13283	Ras GTPase-activating protein-binding protein 1 OS=Homo sapiens GN=G3BP1 PE=1 SV=1	0.00213371	1.02145	2.36052	1	1	1	1	466	52.132	5.52	Not Found	High			2500000	0.101	2.19058	1
FALSE	High	Master Protein	A0A075B6I1	Immunoglobulin lambda variable 4-60 OS=Homo sapiens GN=IGLV4-60 PE=3 SV=1	0.00213371	1.01854	8.33333	1	1	1	1	120	12.979	6.25	High	Not Found		8500000		0.468	2.26418	1
FALSE	High	Master Protein	P62906	60S ribosomal protein L10a OS=Homo sapiens GN=RPL10A PE=1 SV=2	0.00213371	1.01042	3.68664	1	1	1	1	217	24.816	9.94	Not Found	High			21000000	0.166	2.02691	1
FALSE	High	Master Protein	Q8WVX7	Ribosomal protein S19 (Fragment) OS=Homo sapiens PE=2 SV=1	0.00213371	1.00882	6.36943	1	1	1	1	157	17.271	10.52	Not Found	High			8900000	0.194	2.30815	1
FALSE	High	Master Protein	A0A0A6YYL6	Protein RPL17-C18orf32 OS=Homo sapiens GN=RPL17-C18orf32 PE=3 SV=1	0.00213371	0.98632	3.94737	1	1	1	1	228	26.356	10.1	Not Found	High				0.166	2.37051	1
FALSE	High	Master Protein	P36957	Dihydrolipoyllysine-residue succinyltransferase component of 2-oxoglutarate dehydrogenase complex, mitochondrial OS=Homo sapiens GN=DLST PE=1 SV=4	0.00213371	0.977984	1.766	1	1	1	1	453	48.724	8.95	High	Not Found		39000000		0.101	2.17603	1
FALSE	High	Master Protein	Q8WWZ7	ATP-binding cassette sub-family A member 5 OS=Homo sapiens GN=ABCA5 PE=2 SV=2	0.00213371	0.971836	0.548112	1	1	1	1	1642	186.387	6.95	Not Found	High			28000000	0.033	3.11832	1
FALSE	High	Master Protein	P62917	60S ribosomal protein L8 OS=Homo sapiens GN=RPL8 PE=1 SV=2	0.00482426	0.942714	4.28016	1	1	1	1	257	28.007	11.03	Not Found	High			31000000	0.179	3.03558	1
FALSE	High	Master Protein	P62979	Ubiquitin-40S ribosomal protein S27a OS=Homo sapiens GN=RPS27A PE=1 SV=2	0.00482426	0.922269	10.2564	1	1	1	1	156	17.953	9.64	Not Found	High			5700000	0.233	2.2704	1
FALSE	High	Master Protein	P22626	Heterogeneous nuclear ribonucleoproteins A2/B1 OS=Homo sapiens GN=HNRNPA2B1 PE=1 SV=2	0.00688231	0.920457	4.24929	1	1	1	1	353	37.407	8.95	Not Found	High			4300000	0.129	2.05698	1
FALSE	High	Master Protein	Q53H37	Calmodulin-like skin protein variant (Fragment) OS=Homo sapiens PE=2 SV=1	0.00787402	0.902396	5.47945	1	1	1	1	146	15.867	4.44	Not Found	High			45000000	0.292	1.86335	1
FALSE	High	Master Protein	Q6MZW0	Putative uncharacterized protein DKFZp686J11235 (Fragment) OS=Homo sapiens GN=DKFZp686J11235 PE=1 SV=1	0.00787402	0.901356	1.77866	1	1	1	1	506	54.425	6.77	Not Found	High				0.096	1.986	1
FALSE	High	Master Protein	A8K5Y2	cDNA FLJ77228, highly similar to Homo sapiens amphiphysin (Stiff-Man syndrome with breast cancer 128kDa autoantigen) (AMPH), transcript variant 1, mRNA OS=Homo sapiens PE=2 SV=1	0.00787402	0.896196	1.72662	1	1	1	1	695	76.18	4.64	Not Found	High			21000000	0	0	1
FALSE	High	Master Protein	Q15650	Activating signal cointegrator 1 OS=Homo sapiens GN=TRIP4 PE=1 SV=4	0.00787402	0.879755	2.58176	1	1	1	1	581	66.105	7.85	Not Found	High				0.072	0	1
FALSE	High	Master Protein	Q8IVT2	Mitotic interactor and substrate of PLK1 OS=Homo sapiens GN=MISP PE=1 SV=1	0.00787402	0.863279	1.62003	1	1	1	1	679	75.311	6.83	Not Found	High			8900000	0.056	2.50337	1
FALSE	High	Master Protein	P32189	Glycerol kinase OS=Homo sapiens GN=GK PE=1 SV=3	0.00787402	0.856673	1.43113	1	1	1	1	559	61.205	6.54	Not Found	High			7000000	0.075	1.90909	1
FALSE	High	Master Protein	D3DQ70	SERPINE1 mRNA binding protein 1, isoform CRA_d OS=Homo sapiens GN=SERBP1 PE=4 SV=1	0.00787402	0.821311	3.44086	1	1	1	1	465	50.89	9.33	Not Found	High			1700000	0.089	1.95102	1
FALSE	High	Master Protein	A0A0S2Z491	Nucleophosmin isoform 2 (Fragment) OS=Homo sapiens GN=NPM1 PE=2 SV=1	0.00787402	0.809668	3.06122	1	1	1	1	294	32.555	4.78	Not Found	High			19000000	0.136	2.44984	1
FALSE	High	Master Protein	A0A087X0X3	Heterogeneous nuclear ribonucleoprotein M OS=Homo sapiens GN=HNRNPM PE=1 SV=1	0.00787402	0.803547	1.23288	1	1	1	1	730	77.518	8.78	Not Found	High			7700000	0.043	2.2168	1
