# Supplementary material for: Artesunate induces ferroptosis in gastric cancer by targeting the TFRC-HSPA9 axis for iron homeostasis regulation
Source: Redox Biol. 2025 Sep 10;87:103867. doi: 10.1016/j.redox.2025.103867 (PMC12628023; doi:10.1016/j.redox.2025.103867)
Supplement: Multimedia component 2 [file mmc2.xlsx]

## Sheet: Sheet1
Supplementary Table S1. Primer and shRNA sequences used in the current study
Gene	Orientation	Sequence
HSPA9	Forward	5'-GCCTTGCTACGGCACATTGTGA-3'
HSPA9	Reverse	5'-CTGCACAGATGAGGAGAGTTCAC-3'
TFRC	Forward	5'-ATCGGTTGGTGCCACTGAATGG-3'
TFRC	Reverse	5'-ACAACAGTGGGCTGGCAGAAAC-3'
β-tubulin	Forward	5'-TTGGGAGGTCATCAGCGATGAG-3'
β-tubulin	Reverse	5'-AGGCTCCAGATCCACCAGGATG-3'
shHSPA9		5'-CGTGCTCAATTTGAAGGGATT-3'
shTFRC-1		5'-GCTGGTCAGTTCGTGATTAAA-3'
shTFRC-2		5'-CCCAACAGATACTGGAAGTTT-3'
